# Supplementary material for: Dysfunction of Calcyphosine-Like gene impairs retinal angiogenesis through the MYC axis and is associated with familial exudative vitreoretinopathy
Source: eLife. 2024 Sep 12;13:RP96907. doi: 10.7554/eLife.96907 (PMC11392532; doi:10.7554/eLife.96907)
Supplement: Figure 1—source data 2. [file elife-96907-fig1-data2.zip]

Archive with 6 entries (5 files):
- Figure 1-source data 2. Raw unedited gels for Figure 1/
- __MACOSX/._Figure 1-source data 2. Raw unedited gels for Figure 1
- Figure 1-source data 2. Raw unedited gels for Figure 1/Figure 1-source data Raw unedited gel 1 for Figure 1.pdf
- __MACOSX/Figure 1-source data 2. Raw unedited gels for Figure 1/._Figure 1-source data Raw unedited gel 1 for Figure 1.pdf
- Figure 1-source data 2. Raw unedited gels for Figure 1/Figure 1-source data  raw unedited gel2  for Figure 1.pdf
- __MACOSX/Figure 1-source data 2. Raw unedited gels for Figure 1/._Figure 1-source data  raw unedited gel2  for Figure 1.pdf
