# Supplementary material for: Dysfunction of Calcyphosine-Like gene impairs retinal angiogenesis through the MYC axis and is associated with familial exudative vitreoretinopathy
Source: eLife. 2024 Sep 12;13:RP96907. doi: 10.7554/eLife.96907 (PMC11392532; doi:10.7554/eLife.96907)
Supplement: Figure 5—source data 2. [file elife-96907-fig5-data2.zip]

Archive with 16 entries (13 files):
- Figure 5-source data 2. Raw unedited gels for Figure 5/
- Figure 5-source data 2. Raw unedited gels for Figure 5/Figure 5-source data 5 Raw unedited gels for Figure 5.pdf
- __MACOSX/
- __MACOSX/Figure 5-source data 2. Raw unedited gels for Figure 5/
- __MACOSX/Figure 5-source data 2. Raw unedited gels for Figure 5/._Figure 5-source data 5 Raw unedited gels for Figure 5.pdf
- Figure 5-source data 2. Raw unedited gels for Figure 5/Figure 5-source data 3 Raw unedited gels for Figure 5.pdf
- __MACOSX/Figure 5-source data 2. Raw unedited gels for Figure 5/._Figure 5-source data 3 Raw unedited gels for Figure 5.pdf
- Figure 5-source data 2. Raw unedited gels for Figure 5/Figure 5-source data 4 Raw unedited gels for Figure 5.pdf
- __MACOSX/Figure 5-source data 2. Raw unedited gels for Figure 5/._Figure 5-source data 4 Raw unedited gels for Figure 5.pdf
- Figure 5-source data 2. Raw unedited gels for Figure 5/Figure 5-source data 2 Raw unedited gels for Figure 5.pdf
- __MACOSX/Figure 5-source data 2. Raw unedited gels for Figure 5/._Figure 5-source data 2 Raw unedited gels for Figure 5.pdf
- Figure 5-source data 2. Raw unedited gels for Figure 5/Figure 5-source data 1 Raw unedited gels for Figure 5.pdf
- __MACOSX/Figure 5-source data 2. Raw unedited gels for Figure 5/._Figure 5-source data 1 Raw unedited gels for Figure 5.pdf
- Figure 5-source data 2. Raw unedited gels for Figure 5/Figure 5-source data 6 Raw unedited gels for Figure 5.pdf
- __MACOSX/Figure 5-source data 2. Raw unedited gels for Figure 5/._Figure 5-source data 6 Raw unedited gels for Figure 5.pdf
- __MACOSX/._Figure 5-source data 2. Raw unedited gels for Figure 5
