# Supplementary material for: Dysfunction of Calcyphosine-Like gene impairs retinal angiogenesis through the MYC axis and is associated with familial exudative vitreoretinopathy
Source: eLife. 2024 Sep 12;13:RP96907. doi: 10.7554/eLife.96907 (PMC11392532; doi:10.7554/eLife.96907)
Supplement: Figure 6—figure supplement 2—source data 2. [file elife-96907-fig6-figsupp2-data2.zip]

Archive with 2 entries (2 files):
- Figure 6-figure supplement 2-source data 2/Raw unedited gels 1.pdf
- Figure 6-figure supplement 2-source data 2/Raw unedited gels 2.pdf
