# Supplementary material for: Dysfunction of Calcyphosine-Like gene impairs retinal angiogenesis through the MYC axis and is associated with familial exudative vitreoretinopathy
Source: eLife. 2024 Sep 12;13:RP96907. doi: 10.7554/eLife.96907 (PMC11392532; doi:10.7554/eLife.96907)
Supplement: Figure 7—source data 1. [file elife-96907-fig7-data1.zip]

Archive with 8 entries (5 files):
- Figure 7-source data 1. Uncroped and labelled gels for Figure 7/
- Figure 7-source data 1. Uncroped and labelled gels for Figure 7/Figure 7-source data2 uncroped and labeled gels for Figure 7.pdf
- __MACOSX/
- __MACOSX/Figure 7-source data 1. Uncroped and labelled gels for Figure 7/
- __MACOSX/Figure 7-source data 1. Uncroped and labelled gels for Figure 7/._Figure 7-source data2 uncroped and labeled gels for Figure 7.pdf
- Figure 7-source data 1. Uncroped and labelled gels for Figure 7/Figure 7-source data1 uncroped and labeled gels for Figure 7.pdf
- __MACOSX/Figure 7-source data 1. Uncroped and labelled gels for Figure 7/._Figure 7-source data1 uncroped and labeled gels for Figure 7.pdf
- __MACOSX/._Figure 7-source data 1. Uncroped and labelled gels for Figure 7
