# Supplementary material for: Dysfunction of Calcyphosine-Like gene impairs retinal angiogenesis through the MYC axis and is associated with familial exudative vitreoretinopathy
Source: eLife. 2024 Sep 12;13:RP96907. doi: 10.7554/eLife.96907 (PMC11392532; doi:10.7554/eLife.96907)
Supplement: Figure 7—source data 2. [file elife-96907-fig7-data2.zip]

Archive with 34 entries (31 files):
- Figure 7-source data 2. Raw unedited gels for Figure 7/
- Figure 7-source data 2. Raw unedited gels for Figure 7/Figure 7-source data 12 Raw unedited gels for Figure 7.pdf
- __MACOSX/
- __MACOSX/Figure 7-source data 2. Raw unedited gels for Figure 7/
- __MACOSX/Figure 7-source data 2. Raw unedited gels for Figure 7/._Figure 7-source data 12 Raw unedited gels for Figure 7.pdf
- Figure 7-source data 2. Raw unedited gels for Figure 7/Figure 7-source data 5 Raw unedited gels for Figure 7.pdf
- __MACOSX/Figure 7-source data 2. Raw unedited gels for Figure 7/._Figure 7-source data 5 Raw unedited gels for Figure 7.pdf
- Figure 7-source data 2. Raw unedited gels for Figure 7/Figure 7-source data 8 Raw unedited gels for Figure 7.pdf
- __MACOSX/Figure 7-source data 2. Raw unedited gels for Figure 7/._Figure 7-source data 8 Raw unedited gels for Figure 7.pdf
- Figure 7-source data 2. Raw unedited gels for Figure 7/Figure 7-source data 3 Raw unedited gels for Figure 7.pdf
- __MACOSX/Figure 7-source data 2. Raw unedited gels for Figure 7/._Figure 7-source data 3 Raw unedited gels for Figure 7.pdf
- Figure 7-source data 2. Raw unedited gels for Figure 7/Figure 7-source data 14 Raw unedited gels for Figure 7.pdf
- __MACOSX/Figure 7-source data 2. Raw unedited gels for Figure 7/._Figure 7-source data 14 Raw unedited gels for Figure 7.pdf
- Figure 7-source data 2. Raw unedited gels for Figure 7/Figure 7-source data 13 Raw unedited gels for Figure 7.pdf
- __MACOSX/Figure 7-source data 2. Raw unedited gels for Figure 7/._Figure 7-source data 13 Raw unedited gels for Figure 7.pdf
- Figure 7-source data 2. Raw unedited gels for Figure 7/Figure 7-source data 4 Raw unedited gels for Figure 7.pdf
- __MACOSX/Figure 7-source data 2. Raw unedited gels for Figure 7/._Figure 7-source data 4 Raw unedited gels for Figure 7.pdf
- Figure 7-source data 2. Raw unedited gels for Figure 7/Figure 7-source data 9 Raw unedited gels for Figure 7.pdf
- __MACOSX/Figure 7-source data 2. Raw unedited gels for Figure 7/._Figure 7-source data 9 Raw unedited gels for Figure 7.pdf
- Figure 7-source data 2. Raw unedited gels for Figure 7/Figure 7-source data 2 Raw unedited gels for Figure 7.pdf
- __MACOSX/Figure 7-source data 2. Raw unedited gels for Figure 7/._Figure 7-source data 2 Raw unedited gels for Figure 7.pdf
- Figure 7-source data 2. Raw unedited gels for Figure 7/Figure 7-source data 15 Raw unedited gels for Figure 7.pdf
- __MACOSX/Figure 7-source data 2. Raw unedited gels for Figure 7/._Figure 7-source data 15 Raw unedited gels for Figure 7.pdf
- Figure 7-source data 2. Raw unedited gels for Figure 7/Figure 7-source data 10 Raw unedited gels for Figure 7.pdf
- __MACOSX/Figure 7-source data 2. Raw unedited gels for Figure 7/._Figure 7-source data 10 Raw unedited gels for Figure 7.pdf
- Figure 7-source data 2. Raw unedited gels for Figure 7/Figure 7-source data 7 Raw unedited gels for Figure 7.pdf
- __MACOSX/Figure 7-source data 2. Raw unedited gels for Figure 7/._Figure 7-source data 7 Raw unedited gels for Figure 7.pdf
- Figure 7-source data 2. Raw unedited gels for Figure 7/Figure 7-source data 1 Raw unedited gels for Figure 7.pdf
- __MACOSX/Figure 7-source data 2. Raw unedited gels for Figure 7/._Figure 7-source data 1 Raw unedited gels for Figure 7.pdf
- Figure 7-source data 2. Raw unedited gels for Figure 7/Figure 7-source data 11 Raw unedited gels for Figure 7.pdf
- __MACOSX/Figure 7-source data 2. Raw unedited gels for Figure 7/._Figure 7-source data 11 Raw unedited gels for Figure 7.pdf
- Figure 7-source data 2. Raw unedited gels for Figure 7/Figure 7-source data 6 Raw unedited gels for Figure 7.pdf
- __MACOSX/Figure 7-source data 2. Raw unedited gels for Figure 7/._Figure 7-source data 6 Raw unedited gels for Figure 7.pdf
- __MACOSX/._Figure 7-source data 2. Raw unedited gels for Figure 7
